# Supplementary material for: A case report of transcatheter aortic valve replacement in a patient with Sjögren's syndrome and aortic stenosis
Source: Eur Heart J Case Rep. 2023 Dec 11;8(1):ytad622. doi: 10.1093/ehjcr/ytad622 (PMC10751622; doi:10.1093/ehjcr/ytad622)
Supplement: ytad622_Supplementary_Data [file ytad622_supplementary_data.zip]

Archive with 4 entries (4 files):
- supplyment.doc
- Video 1.severe AS.mp4
- Video 2.Cardiography in operation.mp4
- Video 3.PVL.mp4
